# Supplementary material for: Infective Endocarditis During Pregnancy: Challenges and Future Directions
Source: J Clin Med. 2025 Jun 16;14(12):4262. doi: 10.3390/jcm14124262 (PMC12194181; doi:10.3390/jcm14124262)
Supplement: Supplementary file 1 [file jcm-14-04262-s001.zip]

Archive with 1 entries (1 files):
- jcm-3651797-supplementary.pdf
